# Supplementary material for: Back motion in unridden horses in walk, trot and canter on a circle
Source: Vet Res Commun. 2023 May 2;47(4):1831–43. doi: 10.1007/s11259-023-10132-y (PMC10698108; doi:10.1007/s11259-023-10132-y)
Supplement: Supplementary file 4 — Supplementary file4 (XLSX 40 KB) [file 11259_2023_10132_MOESM4_ESM.xlsx]

## Sheet: descriptive
	Veterinary Research Communications
	Back motion in unridden horses in walk, trot and canter on a circle
	Agneta Egenvall1,* Hanna Engström2, Anna Byström3
	1. Department of Clinical Sciences, Faculty of Veterinary Medicine and Animal Science, Swedish University of Agricultural Sciences, Uppsala, Sweden; agneta.egenvall@slu.se; 0000-0002-8677-6066
	2. Ekeskogs Riding Academy, Klintehamn, Sweden; ekeskogs@gmail.com;
	3. Department of Anatomy, Physiology and Biochemistry, Faculty of Veterinary Medicine and Animal Science, Swedish University of Agricultural Sciences, Uppsala, Sweden; anna.bystrom@slu.se; 0000-0002-2008-8244
	*Correspondence: agneta.egenvall@slu.se; Tel.: (+46-703799544)
	Descriptive statistics on the variables analysed in the study, by gait and left / right direction.
			Left direction				Right direction
	Gait	Variable	N	Min	Median	Max	N	Min	Median	Max
	Walk	Neck-to-trunk angle Mean	292	-28.9188	-9.97033	2.52871	335	-2.5254	8.16731	35.0801
		Cervicothoracic LB Mean (Poll Withers T15)	214	-19.8545	-6.84494	6.26527	245	-5.13726	4.7428	24.7294
		Trunk horizontal angle Mean	307	-2.21269	0.672688	3.44665	341	-4.81713	-0.0242308	4.57659
		Back LB Mean (Withers T15 LS)	217	-13.8248	-6.7401	5.08563	245	-5.08563	6.7401	13.8248
		Pelvic roll Mean	266	-6.05396	-0.140465	6.50346	306	-5.56776	-0.525626	5.88175
		Pelvic pitch Mean	265	59.8097	79.9347	102.155	306	55.6503	80.0078	102.413
		Pelvis yaw Mean	265	-9.9872	-4.80744	1.14028	306	-2.45727	3.32879	8.61095
		Cervicothoracic FE ROM (Poll Withers T15)	214	6.3566	11.8475	19.3222	245	6.21902	11.9202	20.8055
		Cervicothoracic LB ROM (Poll Withers T15)	214	7.22269	15.1267	24.6077	245	6.49562	15.9337	27.153
		Back FE ROM (Withers T15 LS)	217	2.06416	3.77583	7.16092	245	1.96805	3.969	6.78774
		Back LB ROM (Withers T15 LS)	217	6.70646	12.0113	19.3883	245	6.9323	11.9586	17.8504
		Pelvic roll ROM	266	5.21483	10.1506	17.1345	306	4.6306	8.78445	16.6181
		Pelvic pitch ROM	265	3.56723	7.01504	11.2381	306	3.63374	7.20555	10.3394
		Pelvic yaw ROM	265	4.57773	8.94207	13.4714	306	4.02039	8.47352	14.8658
		Cervicothoracic FE Mean (Poll Withers T15)	214	-8.10203	16.6712	38.9873	245	3.73979	17.7161	39.7112
		Back FE Mean (Withers T15 LS)	217	-29.6924	-22.1972	-14.9381	245	-29.7147	-21.3387	-12.9418
		Circle radius (m)	307	3.25636	4.18794	4.68639	344	2.99119	3.8743	4.61503
		Speed (m/s)	307	0.948888	1.27981	1.52121	344	0.93971	1.22091	1.6462
		Diff pelvic roll mean -expected body lean	266	-8.20933	-2.38219	3.53495	306	-8.14553	-3.0231	3.63619
	Trot	Neck-to-trunk angle Mean	324	-33.4714	-11.9477	14.498	287	-5.06388	11.0849	36.5393
		Cervicothoracic LB Mean (Poll Withers T15)	249	-19.7191	-7.32478	9.66907	302	-6.2709	6.14234	27.5055
		Trunk horizontal angle Mean	346	-2.94411	1.14968	5.83246	302	-5.51469	-1.36019	4.17189
		Back LB Mean (Withers T15 LS)	255	-13.0773	-6.33301	9.885	248	-0.169002	5.2164	16.3767
		Pelvic roll Mean	296	-13.6587	-5.68972	7.6474	248	-1.29029	6.83304	13.8169
		Pelvic pitch Mean	296	58.5252	74.9348	100.997	245	55.1174	74.8182	99.7162
		Pelvis yaw Mean	296	-9.75777	-3.66118	2.85984	245	-0.974078	3.07573	7.78592
		Cervicothoracic FE ROM (Poll Withers T15)	249	3.08195	7.07242	14.7302	196	2.60496	6.72991	17.3455
		Cervicothoracic LB ROM (Poll Withers T15)	249	5.61509	12.5337	23.4855	196	5.05327	12.579	23.278
		Back FE ROM (Withers T15 LS)	255	2.79076	5.84616	10.5198	201	3.23642	5.28093	10.4841
		Back LB ROM (Withers T15 LS)	255	2.20397	6.8271	15.358	201	2.9963	6.79056	14.452
		Pelvic roll ROM	296	3.72647	6.9882	13.0934	248	3.29666	7.03686	11.1912
		Pelvic pitch ROM	296	3.21632	8.08725	15.119	245	3.66953	8.04744	13.2627
		Pelvic yaw ROM	296	2.19257	5.27621	9.53206	245	2.53366	4.95103	10.257
		Cervicothoracic FE Mean (Poll Withers T15)	249	-21.8666	6.94689	41.5894	196	-17.4091	5.44615	41.9934
		Back FE Mean (Withers T15 LS)	255	-30.6252	-20.0548	-14.0831	201	-30.508	-20.4123	-14.0724
		Circle radius (m)	347	3.26442	4.12665	4.4969	307	3.13378	4.02703	4.49
		Speed (m/s)	347	1.69959	2.3888	3.45551	307	1.64605	2.32939	3.46153
		Diff pelvic roll mean -expected body lean	296	-17.0531	-2.54473	2.33963	248	-8.30575	-2.49223	4.43098
	Canter	Neck-to-trunk angle Mean	140	-48.7636	-15.1637	0.907444	141	-3.95839	15.4449	45.2799
		Cervicothoracic LB Mean (Poll Withers T15)	109	-36.6412	-8.22719	8.48612	105	-8.22669	5.91047	29.8903
		Trunk horizontal angle Mean	158	-2.86548	1.77183	8.06713	155	-8.07206	-1.3846	4.62992
		Back LB Mean (Withers T15 LS)	117	-12.52	-5.14788	2.41179	127	-2.50711	6.44429	17.9088
		Pelvic roll Mean	141	-23.4573	-16.1684	-6.56745	139	5.89321	16.1155	25.194
		Pelvic pitch Mean	139	55.2469	81.4766	101.065	127	51.7205	80.2898	99.2999
		Pelvis yaw Mean	139	-7.87501	-4.25661	1.31161	127	-2.07593	2.24456	9.28955
		Cervicothoracic FE ROM (Poll Withers T15)	109	3.43603	11.3187	21.1572	99	4.63816	10.1165	19.8642
		Cervicothoracic LB ROM (Poll Withers T15)	109	7.00674	19.7336	32.1088	99	10.7204	19.7905	29.9214
		Back FE ROM (Withers T15 LS)	117	4.99277	9.14441	14.0773	105	4.95571	8.62301	14.9507
		Back LB ROM (Withers T15 LS)	117	4.04143	8.69372	15.5626	105	3.92675	8.91382	17.2496
		Pelvic roll ROM	141	4.41163	7.99173	13.271	139	4.64744	7.7228	13.511
		Pelvic pitch ROM	139	9.44749	15.002	19.3451	127	10.3183	15.764	22.0191
		Pelvic yaw ROM	139	1.65777	5.79638	10.9302	127	2.38723	6.22088	10.0253
		Cervicothoracic FE Mean (Poll Withers T15)	109	-20.5238	-3.52228	11.0268	99	-21.2645	-2.83004	16.6741
		Back FE Mean (Withers T15 LS)	117	-32.9025	-20.5473	-13.8233	105	-31.3374	-20.6207	-15.0159
		Circle radius (m)	161	3.14509	4.01371	4.32564	170	3.09233	3.92924	4.29178
		Speed (m/s)	161	2.7251	3.55915	4.53831	170	2.94323	3.66522	4.48423
		Diff pelvic roll mean -expected body lean	141	-11.0458	-3.08545	5.8002	139	-10.4968	-2.51387	5.13289
		LB - lateral bending
		FE - flexion-extension
		ROM - range of motion
		LS- lumbosacral

## Sheet: random
	Veterinary Research Communications
	Thoracolumbar motion in unridden horses in walk, trot and canter on a circle
	Agneta Egenvall1,* Hanna Engström2, Anna Byström3
	1. Department of Clinical Sciences, Faculty of Veterinary Medicine and Animal Science, Swedish University of Agricultural Sciences, Uppsala, Sweden; agneta.egenvall@slu.se; 0000-0002-8677-6066
	2. Ekeskogs Riding Academy, Klintehamn, Sweden; ekeskogs@gmail.com;
	3. Department of Anatomy, Physiology and Biochemistry, Faculty of Veterinary Medicine and Animal Science, Swedish University of Agricultural Sciences, Uppsala, Sweden; anna.bystrom@slu.se; 0000-0002-2008-8244
	*Correspondence: agneta.egenvall@slu.se; Tel.: (+46-703799544)
	Random effects in all models. Numbers show percentages that each term contributes. In some cases the G-matrix was not positive definite and the contribution for horse, or the direction-horse interaction, is then labeled as NA- not applicable.
	All gaits				All gaits				Stratified by gait					Stratified by gait
	Dorsal or frontal plane model				Sagittal plane models				Gait-specific dorsal or frontal plane model					Gait-specific sagittal planel models
		Covariance				Covariance					Covariance					Covariance
	Dependent	contribution from			Dependent	contribution from			Dependent		contribution from			Dependent		contribution from
	variable	random effects	%		variable	random effects	%		variable	Gait	random effects	%		variable	Gait	random effects	%
	Neck-to-trunk angle	Horse	NA		Cervicothoracic flexion-ext	Horse	12.3072		Neck-to-trunk angle	walk	Horse	7.8234		Cervicothoracic flexion-extension	walk	Horse	28.7143
	Mean	Direction*horse	48.1022		(Poll Withers T15)	Direction*horse	6.51592		Mean		Direction*horse	48.6209		ROM		Direction*horse	NA
		Residual	51.8978		ROM	Residual	81.1769				Residual	43.5557		(Poll Withers T15)		Residual	71.2857
	Cervicothoracic lateral bending	Horse	68.1535		Cervicothoracic lateral	Horse	39.6342			trot	Horse	NA		Cervicothoracic lateral bending	trot	Horse	60.8317
	Mean	Direction*horse	17.2431		bending ROM	Direction*horse	2.80533				Direction*horse	70.4569		ROM		Direction*horse	2.5552
	(Poll Withers T15)	Residual	14.6034		(Poll Withers T15)	Residual	57.5605				Residual	29.5431		(Poll Withers T15)		Residual	36.6131
	Thoracolumbar lateral bending	Horse	68.1535		Thoracolumbar flexion-ext	Horse	18.1036			cant	Horse	NA		Thoracolumbar flexion-extension	walk	Horse	61.4171
	Mean	Direction*horse	17.2431		ROM	Direction*horse	9.89542				Direction*horse	75.1475		ROM		Direction*horse	6.05003
	(Withers T15 LS)	Residual	14.6034		(Withers T15 LS)	Residual	72.0009				Residual	24.8525		(Withers T15 LS)		Residual	32.5329
	Mean				Thoracolumbar lateral bending	Horse	41.6073		Cervicothoracic lateral bending	walk	Horse	29.3047			trot	Horse	66.7235
	Pelvic roll	Horse	31.0764		(Withers T15 LS)	Direction*horse	5.3643		Mean		Direction*horse	41.7483				Direction*horse	11.4163
	Mean	Direction*horse	33.9334		ROM	Residual	53.0284		(Poll Withers T15)		Residual	28.947				Residual	21.8602
		Residual	34.9901		Pelvic roll	Horse	44.2202			trot	Horse	NA		Thoracolumbar lateral bending	trot	Horse	75.3433
	Pelvic yaw	Horse	59.2279		ROM	Direction*horse	3.41653				Direction*horse	77.8889		ROM		Direction*horse	7.44239
	Mean	Direction*horse	24.4353			Residual	52.3633				Residual	22.1111		(Withers T15 LS)		Residual	17.2143
		Residual	16.3368		Pelvic pitch	Horse	27.6237			cant	Horse	NA		Pelvic roll	walk	Horse	74.6294
	Trunk horizontal	Horse	NA		ROM	Direction*horse	2.75626				Direction*horse	80.1105		ROM		Direction*horse	3.46507
	angle Mean	Direction*horse	41.7892			Residual	69.6201				Residual	19.8895				Residual	21.9055
		Residual	58.2108		Pelvic yaw	Horse	45.3548		Thoracolumbar lateral bend Mean	walk	Horse	77.8664			trot	Horse	58.6613
	Difference	Horse	NA		ROM	Direction*horse	2.355		(Withers T15 LS)		Direction*horse	12.8675				Direction*horse	7.75569
	pelvic roll mean	Direction*horse	77.0604			Residual	52.2902				Residual	9.26603				Residual	33.583
	expected body lean	Residual	22.9396		Cervicothoracic flexion-ext	Horse	48.929			trot	Horse	63.6653			cant	Horse	41.8252
					(Poll Withers T15)	Direction*horse	6.44106				Direction*horse	30.0902				Direction*horse	3.22883
					Mean	Residual	44.6299				Residual	6.24447				Residual	54.946
					Thoracolumbar flexion-ext	Horse	89.172			cant	Horse	68.0368		Pelvic pitch	walk	Horse	49.3245
					(Withers T15 LS)	Direction*horse	2.26225				Direction*horse	23.8357		ROM		Direction*horse	5.84849
					Mean	Residual	8.5657				Residual	8.12746				Residual	44.827
					Pelvic pitch	Horse	99.0184		Pelvic roll	walk	Horse	78.1116			cant	Horse	36.9633
					Mean	Direction*horse	0.235367		Mean		Direction*horse	3.06173				Direction*horse	20.3633
						Residual	0.746185				Residual	18.8267				Residual	42.6733
										trot	Horse	42.0886		Pelvic yaw	walk	Horse	NA
											Direction*horse	45.3811		ROM		Direction*horse	70.3699
											Residual	12.5303				Residual	1.299
										cant	Horse	15.3916			trot	Horse	73.2449
											Direction*horse	61.636				Direction*horse	4.36313
											Residual	22.9724				Residual	22.392
									Pelvic yaw	walk	Horse	75.1469		Cervicothoracic flexion-extension	trot	Horse	49.0703
									Mean		Direction*horse	14.8444		Mean		Direction*horse	14.3303
											Residual	10.0087		(Poll Withers T15)		Residual	36.5993
										trot	Horse	51.0713		Thoracolumbar flexion-extension	trot	Horse	92.3527
											Direction*horse	40.7008		Mean		Direction*horse	3.31859
											Residual	8.22792		(Withers T15 LS)		Residual	4.32868
										cant	Horse	60.3435			canter	Horse	92.1447
											Direction*horse	31.2689				Direction*horse	2.57147
											Residual	8.38762				Residual	5.28388
									Trunk horizontal	walk	Horse	8.57241		Pelvic pitch	walk	Horse	99.4935
											Direction*horse	32.5255		Mean		Direction*horse	0.204003
											Residual	58.9021				Residual	0.302514
										trot	Horse	4.57154			trot	Horse	99.3767
											Direction*horse	67.0194				Direction*horse	0.251779
											Residual	28.4091				Residual	0.371512
										cant	Horse	NA			canter	Horse	99.0775
											Direction*horse	84.7083				Direction*horse	0.406899
											Residual	15.2917				Residual	0.515571

## Sheet: dorsal and frontal
	Veterinary Research Communications
	Back motion in unridden horses in walk, trot and canter on a circle
	Agneta Egenvall1,* Hanna Engström2, Anna Byström3
	1. Department of Clinical Sciences, Faculty of Veterinary Medicine and Animal Science, Swedish University of Agricultural Sciences, Uppsala, Sweden; agneta.egenvall@slu.se; 0000-0002-8677-6066
	2. Ekeskogs Riding Academy, Klintehamn, Sweden; ekeskogs@gmail.com;
	3. Department of Anatomy, Physiology and Biochemistry, Faculty of Veterinary Medicine and Animal Science, Swedish University of Agricultural Sciences, Uppsala, Sweden; anna.bystrom@slu.se; 0000-0002-2008-8244
	*Correspondence: agneta.egenvall@slu.se; Tel.: (+46-703799544)
	Least square means for sagittal angle variables (in °) from models stratified by gait, modelled to test between direction differences, controlling for speed. Type III p-values for fixed effects remaining after reduction, including speed, are shown in column 4. Lateral bending angles were defined as negative for bending of the back to the left and positive for bending to the right. Flexion-extensi…
								Between		Speed within
	Variable		Type III		Least square means			directions		direction
	N strides w data	Gait		p	Dir	Mean	SE	p	Dir	Est	SE	p
	Neck-to-trunk angle	walk	Speed within dir	0.0067	L	-10.1329	1.1583	<0.0001	L	9.0258	3.8697	0.02
	Mean		Direction	<0.0001	R	8.5023	1.1603		R	-7.482	3.498	0.0328
	(N=627)
		trot	Direction	<0.0001	L	-11.7687	1.7027	<0.0001
					R	11.7708	1.7183
	(N=611)
		cant	Direction	<0.0001	L	-16.7352	2.3373	<0.0001
					R	15.8677	2.3366
	(N=281)
	Cervicothoracic LB Mean	walk	Speed within dir	0.0043	L	-6.8074	1.1113	<0.0001	L	6.6507	3.2116	0.039
	(Poll Withers T15)		Direction	<0.0001	R	4.8085	1.1113		R	-7.5811	2.9577	0.0107
	(N=459)	trot	Direction	<0.0001	L	-7.2715	1.5049	<0.0001
					R	7.1978	1.5173
	(N=445)
		cant	Direction	0.0006	L	-8.6993	2.4081	0.0006
					R	6.9292	2.4098
	(N=208)
	Thoracolumbar back LB Mean	walk	Speed within dir	0.0124	L	-5.5577	0.9327	<0.0001	L	3.0561	1.3705	0.0263
	(Withers T15 LS)		Direction	<0.0001	R	5.8414	0.9328		R	-2.4164	1.2657	0.0569
	(N=462)
		trot	Direction	<0.0001	L	-5.0227	1.1063	<0.0001	L
					R	6.2921	1.1071		R
	(N=456)
		cant	Direction	<0.0001	L	-4.8762	1.1985	<0.0001
					R	6.5001	1.2
	(N=222)
	Pelvic roll	walk	Speed within dir	0.0002	L	0.4265	0.5106	0.0004	L	-1.9826	0.8773	0.0242
	Mean		Direction	0.0003	R	-0.3217	0.5106		R	2.7472	0.8668	0.0016
	(N=572)
		trot	Speed within dir	<0.0001	L	-5.0192	0.7706	<0.0001	L	-4.5904	0.462	<0.0001
			Direction	<0.0001	R	6.3897	0.7714		R	4.4347	0.4881	<0.0001
	(N=544)
		cant	Speed within dir	<0.0001	L	-15.6271	0.9461	<0.0001	L	-5.0949	0.8556	<0.0001
			Direction	0.3789	R	-16.8497	0.9552		R	5.2122	1.0232	<0.0001
	(N=280)
	Pelvic yaw	walk	Direction	<0.0001	L	-4.8356	0.6163	<0.0001
	Mean				R	3.4311	0.6162
	(N=571)
		trot	Direction	<0.0001	L	-4.1587	0.6088	<0.0001
					R	3.4032	0.6091
	(N=541)
		cant	Direction	<0.0001	L	-3.9827	0.7104	<0.0001
					R	2.7753	0.711
	(N=266)
	Trunk horizontal angle	walk	Direction	0.0198	L	0.5926	0.1801	0.0198
	Mean				R	-0.00442	0.1803
	(N=648)
		trot	Speed within dir	<0.0001	L	1.1467	0.3501	0.0004	left	1.4623	0.3255	<0.0001
			Direction	0.0099	R	-1.0447	0.3507		right	-0.9175	0.3139	0.0036
	(N=648)
		cant	Speed within dir	0.0041	L	1.648	0.6566	0.0079	left	1.2603	0.4687	0.0076
			Direction	0.0764	R	-1.311	0.6596		right	-5.3567	2.7627	0.0467
	(N=313)
	Footnote: LS- lumbosacral joint, dir-direction

## Sheet: sagittal
	Veterinary Research Communications
	Back motion in unridden horses in walk, trot and canter on a circle
	Agneta Egenvall1,* Hanna Engström2, Anna Byström3
	1. Department of Clinical Sciences, Faculty of Veterinary Medicine and Animal Science, Swedish University of Agricultural Sciences, Uppsala, Sweden; agneta.egenvall@slu.se; 0000-0002-8677-6066
	2. Ekeskogs Riding Academy, Klintehamn, Sweden; ekeskogs@gmail.com;
	3. Department of Anatomy, Physiology and Biochemistry, Faculty of Veterinary Medicine and Animal Science, Swedish University of Agricultural Sciences, Uppsala, Sweden; anna.bystrom@slu.se; 0000-0002-2008-8244
	*Correspondence: agneta.egenvall@slu.se; Tel.: (+46-703799544)
	Speed (unit m/s) estimates from the dorsal and frontal variables, i.e. range of motion (ROM) and flexion-extension mean variables (in °). Lateral bending angles were defined as negative for bending of the thoracolumbar back to the left and positive for bending to the right. Flexion-extension was defined as positive for flexion of the Thoracolumbar back and negative for extension, for pelvic rotat…
	Variable	N	Gait	Est	SE	p
	Cervicothoracic flexion-extension ROM (Poll Withers T15)	459	walk	10.6073	1.1153	<0.0001	* for example, for this variable there was no significant fixed effect in the models for trot or canter
	Cervicothoracic lateral bending ROM (Poll Withers T15)	445	trot	2.1959	0.6555	0.0009
	Thoracolumbar back flexion-extension ROM (Withers T15 LS)	462	walk	1.9012	0.4356	<0.0001
		456	trot	-0.8535	0.2178	0.0001
	Thoracolumbar back lateral bending ROM (Withers T15 LS)	456	trot	0.92	0.3401	0.0071
	Pelvic roll ROM	572	walk	4.0894	0.7785	<0.0001
		544	trot	-1.3252	0.2757	<0.0001
		280	canter	1.2596	0.4613	0.0068
	Pelvic pitch ROM	571	walk	2.9622	0.5718	<0.0001
		266	canter	2.324	0.5521	<0.0001
	Pelvic yaw ROM	571	walk	2.7018	0.6149	<0.0001
		541	trot	-0.5084	0.2123	0.017
	Cervicothoracic flexion-extension Mean (Poll Withers T15)	541	trot	-8.2239	1.8868	<0.0001
	Thoracolumbar back flexion-extension Mean (Withers T15 LS)	222	trot	0.5826	0.2671	0.0297
		266	canter	0.9463	0.4094	0.0219
	Pelvic pitch Mean	571	walk	2.0995	0.486	<0.0001
		541	trot	0.759	0.233	0.0012
		266	canter	1.7497	0.379	<0.0001
	Footnote: LS- lumbosacral joint
